# Supplementary material for: HLA Class I and II Variants as Potential Determinants of Clinical Severity and Mortality in Patients with COVID-19: A Prospective Study from Saudi Arabia
Source: Biomedicines. 2026 May 28;14(6):1220. doi: 10.3390/biomedicines14061220 (PMC13296798; doi:10.3390/biomedicines14061220)
Supplement: Supplementary file 1 [file biomedicines-14-01220-s001.zip]

Archive with 13 entries (13 files):
- Supplementary Figure S1.pdf
- Supplementary Figure S10.pdf
- Supplementary Figure S2.pdf
- Supplementary Figure S3.pdf
- Supplementary Figure S4.pdf
- Supplementary Figure S5.pdf
- Supplementary Figure S6.pdf
- Supplementary Figure S6A.pdf
- Supplementary Figure S6B.pdf
- Supplementary Figure S7.pdf
- Supplementary Figure S8.pdf
- Supplementary Figure S9.pdf
- Supplementary Tables.pdf
